# Supplementary material for: A novel frameshift variant in ALS2 associated with segmental axonopathy in Merino sheep
Source: Genet Sel Evol. 2025 Oct 23;57:60. doi: 10.1186/s12711-025-01005-w (PMC12551161; doi:10.1186/s12711-025-01005-w)
Supplement: Supplementary file 1 — Additional file 1. Table S1. Description: Genomic positions and characteristics of 79 variants identified through whole genome sequencing following zygosity filtering and predicted protein effect analysis. Likely causal variant identified from this study is highlighted in red. [file 12711_2025_1005_MOESM1_ESM.xlsx]

## Sheet: seq_variant_annotations
Title: Positions and properties of whole genome sequencing variants associated with segmental axonopathy in Merino sheep
Description: Genomic positions and characteristics of 79 variants identified through whole genome sequencing following zygosity filtering and predicted protein effect analysis. Likely causal variant identified from this study is highlighted in red.
Chromosome	pos_Ramb_v2	pos_Oar_3.1	AAF_ISGC	ref	alt	QUAL	Annotation	Annotation_class	Gene	Transcript_ID	Prot_consequence	Manual_eval_comment
chr1	147741	NA	NA	G	GCCCTCA	6873.04	disruptive_inframe_insertion	MODERATE	RTP5	XM_042239135.1	p.Gly482_Glu483insGluGly	Good
chr1	14060467	13830812	0.055	G	C	6852.44	missense_variant	MODERATE	MACF1	XM_042245970.1	p.Gly874Ala	Good
chr1	14581379	14352123	0.784	G	A	6172.44	missense_variant	MODERATE	MFSD2A	XM_042246104.1	p.Gly145Asp	Good
chr1	43480778	43089715	0.052	A	G	4628.44	missense_variant	MODERATE	LOC114116104	XM_027972521.2	p.Asn167Asp	Good
chr1	44071378	43679474	0.794	T	C	5615.43	missense_variant	MODERATE	TRNAC-ACA_8	unassigned_transcript_41	p.Gln17Arg	Good
chr1	87795022	86941488	0.262	T	C	5243.03	missense_variant	MODERATE	CYM	NM_001009804.1	p.Ile342Thr	Good
chr1	194938204	192383101	0.659	T	C	4908.03	missense_variant	MODERATE	PLAAT1	XM_042233120.1	p.Lys148Arg	Good
chr1	227147109	224508371	0.426	C	T	5486.44	missense_variant	MODERATE	LOC101104797	XM_042234970.1	p.Arg70His	Good
chr1	227246526	224605853	0.581	G	A	4988.03	missense_variant	MODERATE	TRNAC-GCA_14	unassigned_transcript_295	p.Gly22Asp	Good
chr1	251188481	248615976	0.559	A	G	4232.03	splice_acceptor_variant&intron_variant	HIGH	CEP70	XM_042236397.1		Good
chr1	251188505	248616000	0.56	A	T	5502.03	missense_variant	MODERATE	CEP70	XM_042236397.1	p.Gln11His	Good
chr1	251188508	248616003	0.832	T	G	5730.07	missense_variant	MODERATE	CEP70	XM_042236397.1	p.Asn12Lys	Good
chr1	251188546	248616041	0.74	T	C	4448.07	missense_variant	MODERATE	CEP70	XM_042236397.1	p.Leu25Pro	Good
chr1	251264086	248691464	0.172	T	G	6352.07	missense_variant	MODERATE	ESYT3	XM_042236499.1	p.Glu873Asp	Good
chr2	49768044	49448210		G	GTGCACCTGAAATATACCAAGAAACAGCTGGACCTGAAGCCTA,GTGCACCTGAAATTTACCAAGAAACAGCTGGACCTGAAGCCTA	8568.51	conservative_inframe_insertion	MODERATE	HEMGN	XM_027963903.2	p.Thr361_Pro362insAlaGlyProGluAlaTyrAlaProGluIleTyrGlnGluThr	Poor - hypervariable, likely repeat
chr2	178844323	177798880	0.52	T	C	5555.07	stop_lost	HIGH	TRNAF-GAA_4	unassigned_transcript_455	p.Ter19Argext*?	Good
chr2	185020534	183954609	0.218	G	A	8063.07	missense_variant	MODERATE	TMEM177	XM_027965039.2	p.Ala203Thr	Good
chr2	203320872	202236854	0.055	G	A	5451.02	missense_variant	MODERATE	ORC2	XM_015093484.3	p.Pro163Ser	Good
chr2	203679313	202592091	0.328	G	A	4337.82	splice_donor_variant&intron_variant	HIGH	LOC105610222	XR_006058969.1		Good
chr2	203806306	202719570	0.083	G	A	3976.24	missense_variant	MODERATE	STRADB	XM_004004826.5	p.Val210Ile	Good
chr2	203820745	202733843	0.175	T	C	4420.24	missense_variant	MODERATE	C2CD6	XM_027965092.2	p.Ile917Met	Good
chr2	203939887	202851268	0.065	G	T	5892.24	missense_variant	MODERATE	C2CD6	XM_027965092.2	p.Ser65Tyr	Good
chr2	203949021	202860427	0.894	T	C	4923.24	missense_variant	MODERATE	TMEM237	XM_027965093.2	p.Met210Val	Good
chr2	203961894	202873289	0.861	T	C	4867.02	missense_variant	MODERATE	TMEM237	XM_027965093.2	p.Lys38Arg	Good
chr2	204020068	202931250	0.001	CAG	C	4376.59	frameshift_variant	HIGH	ALS2	XM_004004830.5	p.Leu1380fs	Good
chr2	204058476	202969890	0.332	T	C	5383.03	missense_variant	MODERATE	ALS2	XM_004004830.5	p.Asn72Ser	Good
chr2	204393469	203303218	0.327	G	C	5418.07	missense_variant	MODERATE	KIAA2012	XM_012142767.4	p.Val78Leu	Good
chr2	204956504	203865878	0.414	G	T	7551.44	missense_variant	MODERATE	LOC101111780	XM_042244967.1	p.Pro25Thr	Good
chr2	205042534	203951510	0.706	C	G	4077.23	missense_variant	MODERATE	CARF	XM_012142988.3	p.Ala251Gly	Good
chr2	205440494	204352122	0.044	A	T	3934.65	missense_variant	MODERATE	RAPH1	XM_027965111.2	p.Leu1068Gln	Good
chr2	205955242	204870930	0.64	T	G	5198.07	missense_variant	MODERATE	ICOS	XM_004004846.4	p.Leu75Val	Good
chr2	242485962	241634572	0.695	G	T	3900.03	missense_variant	MODERATE	IFNLR1	XM_027965521.2	p.Ser476Ile	Good
chr3	39482118	39344391	0.935	A	G	5604.43	missense_variant	MODERATE	TRNAG-UCC_27	unassigned_transcript_559	p.Tyr10Cys	Good
chr3	206258021	205321996	0.66	A	T	6724.06	missense_variant	MODERATE	LOC101122683	XM_027967894.1	p.Asn4Ile	Good - though misannotated, is MNP
chr3	211346934	209478354	0.205	C	A	5362.03	missense_variant	MODERATE	AKAP3	XM_042247404.1	p.Leu171Met	Good
chr3	225513719	223834291	0.549	G	GACCCTGATGCTGGCGTCAGACACGTGTCCATGGACTTTCCACCGTGGCCGGGAGGGGGCCACGTCCCACACATTCTCCCCC,C	6506.26	disruptive_inframe_insertion	MODERATE	TUBGCP6	XM_042247931.1	p.Val1063_Gly1064insGlyGluAsnValTrpAspValAlaProSerArgProArgTrpLysValHisGlyHisValSerAspAlaSerIleArgVal	Complex - possibly duplication. Nearly all hets
chr4	39101573	37657186	0.173	T	A	4284.04	missense_variant	MODERATE	PCLO	XM_027968538.2	p.Ser4320Thr	Good
chr4	48581872	47088637	0.19	A	G	5288.03	missense_variant	MODERATE	CDHR3	XM_004008231.5	p.Ile207Val	Good
chr4	48581957	47088722	0.184	T	G	6120.03	missense_variant	MODERATE	CDHR3	XM_004008231.5	p.Leu235Arg	Good
chr4	104128993	102470063	0.459	G	A	4175.02	missense_variant	MODERATE	ZC3HAV1	XM_027968858.2	p.Ser338Phe	Good
chr4	107561745	105811356	0.337	A	G	5800.03	stop_lost&splice_region_variant	HIGH	LOC114114618	XM_027969124.1	p.Ter299Glnext*?	Good - though 4 SNPs in 11bp
chr4	107561751	105811362	0.343	A	C	5706.03	missense_variant	MODERATE	LOC114114618	XM_027969124.1	p.Phe297Val	Good - though 4 SNPs in 11bp
chr5	2182188	NA	NA	A	G	2614.29	missense_variant	MODERATE	GRM6	XM_027969215.2	p.Thr29Ala	Good
chr5	59256684	59000425	0.276	T	C	6018.44	missense_variant	MODERATE	PDGFRB	XM_027970399.2	p.Ser35Gly	Good
chr5	69817732	69579467	0.242	T	C	6736.05	missense_variant	MODERATE	ATP10B	XM_027970475.2	p.Glu691Gly	Good - though 5 SNPs in 32bp
chr5	69817746	69579481	0.241	C	G	7190.05	missense_variant	MODERATE	ATP10B	XM_027970475.2	p.Gln686His	Good - though 5 SNPs in 32bp
chr9	37612199	37449786	0.292	A	G	5366.02	missense_variant	MODERATE	UBXN2B	XM_015097771.3	p.Asn245Ser	Good
chr9	76719447	76396731	0.206	C	T	5090.03	missense_variant	MODERATE	SNX31	XM_012184048.4	p.Thr422Ile	Good
chr13	31806854	31503949	0.278	T	C	6826.44	missense_variant	MODERATE	SLC39A12	XM_004014250.5	p.Met375Thr	Good
chr13	61049812	60691545	0.254	C	A	5406.07	missense_variant	MODERATE	FOXS1	XM_015099819.3	p.Ala301Ser	Good
chr14	13251538	13210256	0.432	G	A	6132.03	missense_variant	MODERATE	ZNF469	XM_027977729.2	p.Gly1862Glu	Good
chr14	44300519	44106505	0.171	T	C	5650.44	start_lost	HIGH	PDCD2L	XM_042231959.1	p.Met1?	Good
chr14	45045265	44859432	0.877	A	C	6839.07	missense_variant	MODERATE	GRAMD1A	XM_027977388.2	p.Asn367Thr	Good
chr14	45824028	45638083	0.194	T	C	6254.07	missense_variant	MODERATE	PRODH2	XM_004015208.5	p.Lys282Glu	Good
chr14	56768298	56081101	0.2	C	T	7231.44	missense_variant	MODERATE	KLK14	XM_042231086.1	p.Gly257Arg	Good
chr14	62170553	58736545	0.35	G	A	3766.29	missense_variant	MODERATE	LOC114117833	XM_027977596.2	p.Val499Ile	Good
chr14	62394274	58959145	0.673	A	G	4692.07	missense_variant	MODERATE	LOC101119153	XM_042232434.1	p.Leu170Ser	Good
chr15	57807429	57197329	0.754	T	G	6605.91	missense_variant	MODERATE	METTL15	XM_027979579.2	p.Val286Gly	Good - though misannotated, is MNP
chr15	57807466	57197366	0.757	A	C	5746.05	stop_lost	HIGH	METTL15	XM_027979579.2	p.Ter298Cysext*?	Good
chr17	17340160	16942044	0.1	A	G	5516.56	missense_variant	MODERATE	MGAT4D	XM_027956960.2	p.Ile381Val	Good
chr17	72597028	NA	NA	A	G	6628.05	missense_variant	MODERATE	DGCR2	XM_027956910.2	p.Leu522Pro	Good
chr17	72749710	71901211	0.265	C	T	5542.05	missense_variant	MODERATE	UFD1	XM_027956920.2	p.Asp33Asn	Good
chr18	64832138	65898866	0.522	C	G	6319.03	missense_variant	MODERATE	TECPR2	XM_042235524.1	p.Leu630Val	Good
chr18	64832438	65899135	0.531	A	G	6708.03	missense_variant	MODERATE	TECPR2	XM_042235524.1	p.Thr730Ala	Good
chr19	3438586	3328738	0.743	G	T	6524.44	missense_variant	MODERATE	TRNAW-CCA_197	unassigned_transcript_2109	p.Ser1Tyr	Good
chr19	48593320	48489808	0.429	T	C	6824.07	missense_variant	MODERATE	DNAH1	XM_027957561.2	p.Thr2051Ala	Good
chr19	50583515	50480435	0.093	G	C	7315.44	missense_variant	MODERATE	BSN	XM_042236202.1	p.Ala3451Gly	Good
chr19	50587835	NA	NA	T	C	6507.44	missense_variant	MODERATE	BSN	XM_042236202.1	p.Asn2726Ser	Good
chr19	50590185	50487152	0.088	A	G	8634.44	missense_variant	MODERATE	BSN	XM_042236202.1	p.Ser1943Pro	Good
chr19	50591486	50488453	0.093	A	C	7004.44	missense_variant	MODERATE	BSN	XM_042236202.1	p.Ile1509Ser	Good
chr19	50591789	50488756	0.095	C	T	6545.44	missense_variant	MODERATE	BSN	XM_042236202.1	p.Cys1408Tyr	Good
chr19	58263276	58180736	0.243	A	C	7009.05	missense_variant	MODERATE	FBLN2	XM_027957828.2	p.Ser650Ala	Good
chr20	12795279	12824254	0.139	A	G	5945.44	missense_variant	MODERATE	LOC105603688	XM_012100590.3	p.Glu111Gly	Good
chr20	16533957	16597721	0.383	A	G	5417.05	missense_variant	MODERATE	BICRAL	XM_042237310.1	p.Thr927Ala	Good
chr20	16534101	16597865	0.378	A	C	6082.05	missense_variant	MODERATE	BICRAL	XM_042237310.1	p.Thr975Pro	Good
chr20	49893787	49586031	0.08	A	G	6166.44	missense_variant	MODERATE	LOC114109592	XM_042236860.1	p.Leu127Pro	Good
chr21	44791633	NA	NA	G	A	3546.6	missense_variant	MODERATE	MRGPRG	XM_042238171.1	p.Ala162Thr	Good - though low depth in some samples
chrX	37838487	35742901	0.623	A	G	3893.03	missense_variant	MODERATE	TRNAY-GUA_57	unassigned_transcript_2669	p.Leu10Pro	Good
chrX	86122557	81227379	0.603	C	T	1776.01	stop_gained	HIGH	LOC105614134	XM_042242344.1	p.Arg47*	Good
Column descriptions
Chromosome	Chromosome
pos_Ramb_v2	Bp position - Rambouillet_v2 genome
pos_Oar_3.1	Bp position - Oar_3.1 genome
AAF_ISGC	Alt allele frequency - Run2 ISGC genomes
ref	Ref allele (Ramb_v2)
alt	Alt allele (Ramb_v2)
QUAL	Genotype qaulity score
Annotation	SNPEff prediction
Annotation_class	Prediction class
Gene	SNPEff gene
Transcript_ID	SNPEff reference transcript
Prot_consequence	SNPEff protein prediction
Manual_eval_comment	Manual evaluated site quality from genome alignment visualisations
Note where variants were annotated to multiple transcripts and consequences, only the highest impact consequence is shown
