# Supplementary material for: A novel frameshift variant in ALS2 associated with segmental axonopathy in Merino sheep
Source: Genet Sel Evol. 2025 Oct 23;57:60. doi: 10.1186/s12711-025-01005-w (PMC12551161; doi:10.1186/s12711-025-01005-w)
Supplement: Supplementary file 2 — Additional file 2. Description: List of the top 10 SNPs most significantly associated with segmental axonopathy in sheep, all located on chromosome 2 and flanking the ALS2 gene region (chr2:202,925,505 - 202,987,007 on Oar v3.1) [file 12711_2025_1005_MOESM2_ESM.xlsx]

## Sheet: Sheet1
Title: Top 10 most significant SNPs from GWAS of sheep affected by segmental axonopathy
Description: List of the top 10 SNPs most significantly associated with segmental axonopathy in sheep, all located on chromosome 2 and flanking the ALS2 gene region (chr2:202,925,505 - 202,987,007 on Oar v3.1)
CHR	SNP	BP	A1	F_A	F_U	A2	CHISQ	P	OR
2	oar3_OAR2_204352122	204352122	T	0.9	0.01531	A	161.8	4.495e-37	579
2	oar3_OAR2_202239015	202239015	G	0.95	0.03571	A	143.3	5.113e-33	513
2	oar3_OAR2_202236854	202236854	A	0.95	0.04592	G	131.5	1.95e-30	394.8
2	oar3_OAR2_202343473	202343473	T	0.9	0.04124	A	125.3	4.433e-29	209.2
2	oar3_OAR2_202343776	202343776	A	0.9	0.04592	C	121	3.753e-28	187
2	oar3_OAR2_202798073	202798073	G	0.9	0.04639	A	119.8	6.9e-28	185
2	oar3_OAR2_204301288	204301288	G	0.95	0.07732	A	103.3	2.845e-24	226.7
2	oar3_OAR2_203814649	203814649	G	0.9	0.07143	A	98.73	2.9e-23	117
2	oar3_OAR2_195796375	195796375	A	0.8	0.05155	G	95.16	1.758e-22	73.6
2	oar3_OAR2_204057735	204057735	A	0.9375	0.07303	G	88.83	4.297e-21	190.4
